# Supplementary material for: Dietary Supplementation of Aspirin Promotes Drosophila Defense against Viral Infection
Source: Molecules. 2023 Jul 9;28(14):5300. doi: 10.3390/molecules28145300 (PMC10385701; doi:10.3390/molecules28145300)
Supplement: Supplementary file 1 [file molecules-28-05300-s001.zip]

Archive with 1 entries (1 files):
- molecules-2406326-supplementary.pdf
